# Supplementary material for: Differential Inhibition of Ex-Vivo Tumor Kinase Activity by Vemurafenib in BRAF(V600E) and BRAF Wild-Type Metastatic Malignant Melanoma
Source: PLoS One. 2013 Aug 30;8(8):e72692. doi: 10.1371/journal.pone.0072692 (PMC3758344; doi:10.1371/journal.pone.0072692)
Supplement: Table S1 — Individual patient characteristics of all metastatic malignant melanoma cases. (XLS) [file pone.0072692.s001.xls]

## Sheet: Sheet1
Sample ID	Sex	Age of diagnosis	Localization of primary melanoma	Pathology	Age of metastasis	Type of metastases	Stage	Response	BRAF status	Nras status	p53 status	CDKN2A (p16) status	Subtype	Breslow (mm)	Clark (level of invasion)
MM02 LME	Female	54	Lower extremity/ skin	nodular melanoma	59	subcutaneous	IV	non responder	wt	C181A/Q61K	wt	wt	Pigmentation	1.5	penetration papillary-reticular interface
MM03 AR	Male	40	Head/ skin	superficial spreading	53	subcutaneous	IV	responder	wt	wt	wt	mutated gene	High immune response		0
MM04 ADH	Female	54	Lower extremity/ skin	nodular melanoma	61	N/A	IV	responder	wt	A182G/Q61R	wt	wt	Proliferative	2	invasion reticular dermis
MM05 TLO		-	- Skin	nodular melanoma		N/A		responder	wt	wt	wt	mutated gene	NA	2	penetration papillary-reticular interface
MM08 KK	Male	68	No primary detected	nodular melanoma	68	subcutaneous	IV	responder	wt	C181A/Q61R	wt	wt	Pigmentation	7.5	invasion reticular dermis
MM09 SOO	Male	36	upper extremity, acral/ skin	nodular melanoma	38	subcutaneous	IV	responder	wt	wt	wt	mutated gene	Normal-like	20	penetration subcutaneus fat
MM10 BR	Female	63	Trunk/ skin	superficial spreading	65	subcutaneous	IV	non responder	wt	wt	wt	wt	High immune response	7	penetration subcutaneus fat
MM17 KT	Female	60	upper extremity/ skin	nodular melanoma	66	subcutaneous	IV	non responder	wt	A182T/Q61L	wt	wt	Proliferative	4	penetration papillary-reticular interface
MM18 SBL	Female	53	No primary detected/ skin		53	subcutaneous	IV	non responder	wt	wt	wt	wt	High immune response		0
MM20 SM	Male	49	Lower extremity/ skin	nodular melanoma	51	subcutaneous	IV	non responder	wt	A181T/Q61L	wt	wt	High immune response	8	penetration subcutaneus fat
MM24 ML	Female	49	Trunk/ skin	superficial spreading	63	Lymphnode	IV	responder	T1799A/V600E	wt	wt	wt	Proliferative	1.5	penetration papillary-reticular interface
MM34 KH	Female	74	head/ skin	superficial spreading	76	subcutaneous	IV	non responder	wt	wt	wt	wt	High immune response	1.5	invasion reticular dermis
MM42 RED	Male	72	Trunk/ skin	superficial spreading	74	subcutaneous	IV	responder	wt	wt	wt	wt	Pigmentation	2.5	invasion reticular dermis
MM43 LH	Female	27	Trunk/ skin		31	subcutaneous	IV	responder	T1799A/V600E	wt	wt	wt	Pigmentation	3	invasion reticular dermis
MM45 RR	Female	59	Trunk/ skin	superficial spreading	61	Lymphnode	III	non responder	T1799A/V600E	wt	mutated gene	wt	Pigmentation		invasion reticular dermis
MM47 OH	Male	61	No primary detected		61	subcutaneous	IV	responder	wt	C181A/Q61K	wt	wt	Pigmentation	1.8	invasion reticular dermis
MM50 OAF	Male	73	Head and eye/ eye	superficial spreading	73	subcutaneous	IV	responder	wt	wt	wt	wt	Pigmentation	1.3	0
MM52 IMB	Female	68	No primary detected		68	subcutaneous	IV	non responder	T1799A/V600E	wt	wt	wt	Pigmentation	2.8	0
MM61 LJB	Male	65	Trunk/ skin		67	subcutaneous	IV	non responder	T1799A/V600E	wt	wt	wt	Pigmentation	2	penetration papillary-reticular interface
MM64 BEB	Female	70	upper extremity/ skin		70	subcutaneous	IV	non responder	wt	wt	wt	wt	Normal-like	1.6
MM83 IA	Female	75	Lower extremity/ skin	superficial spreading	75	subcutaneous	IV	responder	T1799A/V600E	wt	mutated gene	wt	Pigmentation		0
MM86 OS	Male	58	Trunk/ skin	nodular melanoma	61	Lymphnode	IV	responder	T1799A/V600E	wt	wt	wt	Pigmentation	3	0
MM88 ES	Female	71	Lower extremity, acral / skin		74	subcutaneous	IV	responder	wt	wt	N/A	wt	Normal-like		penetration papillary-reticular interface
MM93 NH	Male	65	Trunk/ skin	superficial spreading	76	Lymphnode	IV	non responder	T1799A/V600E	wt	mutated gene	wt	Pigmentation	4.5	invasion reticular dermis
MM94 IS	Female	25	Lower extremity/ skin	superficial spreading	25	Lymphnode	IV	non responder	T1799A/V600E	wt	wt	wt	Pigmentation		0
MM95 GN	Male	50	Trunk/ skin	superficial spreading	75	Lymphnode	IV	non responder	T1799A/V600E	wt	N/A	wt	Proliferative	1.2	0
wt = wild type, N/A = not applicable, response = response to DTIC treatment, subtype according to Jonsson et al., 2010
