# Supplementary material for: Differential Inhibition of Ex-Vivo Tumor Kinase Activity by Vemurafenib in BRAF(V600E) and BRAF Wild-Type Metastatic Malignant Melanoma
Source: PLoS One. 2013 Aug 30;8(8):e72692. doi: 10.1371/journal.pone.0072692 (PMC3758344; doi:10.1371/journal.pone.0072692)
Supplement: Table S2 — Mean phosphorylation intensity values of all kinase substrates across twenty-six metastatic malignant melanoma samples and four normal skin tissue samples in the basal data set. (XLS) [file pone.0072692.s002.xls]

## Sheet: Sheet1
	Melanoma	Normal skin
Peptide ID	Mean (log2)	Mean (Log2)	Log fold change
DDR1_506_518	-1.42692	-6.64386	5.21693
EPHB1_921_933	-2.13087	-6.62461	4.49374
DYR1A_312_324	-0.301291	-4.52909	4.2278
RB_804_816	-0.444028	-4.47957	4.03554
CDK7_157_169	-1.78709	-5.81639	4.0293
VINC_815_827	-1.37361	-5.10598	3.73237
MK10_216_228	0.163321	-3.16978	3.3331
K2C6B_53_65	0.898115	-2.3283	3.22642
ANXA2_17_29	-0.633278	-3.75293	3.11965
VGFR2_944_956	-1.43599	-4.5214	3.08541
DCX_109_121	-0.263222	-3.33235	3.06913
ZBT16_621_633	-1.54506	-4.44772	2.90266
ACHD_383_395	-2.03725	-4.8743	2.83705
ENOG_37_49	6.25501	3.60219	2.65282
DYR1A_212_224	-3.94037	-6.55497	2.6146
EFS_246_258	5.73137	3.22211	2.50926
RASA1_453_465	1.52325	-0.97217	2.49542
EGFR_1103_1115	0.179959	-2.25834	2.4383
SRC8_CHICK_476_488	5.25227	2.81552	2.43675
MBP_198_210	-0.983312	-3.40322	2.41991
ART_004_EAIYAAPFAKKKXC	3.1827	0.768805	2.41389
PLCG1_764_776	5.28181	2.90944	2.37236
SRC8_CHICK_492_504	4.98841	2.6711	2.31731
TYRO3_679_691	-0.0970715	-2.40619	2.30912
CDK2_8_20	3.23018	0.925517	2.30466
PGFRB_572_584	3.54141	1.23724	2.30418
PECA1_706_718	2.6926	0.399052	2.29355
VGFR2_1168_1180	0.294947	-1.97425	2.2692
PAXI_111_123	3.94843	1.68942	2.25901
P85A_600_612	4.0726	1.87664	2.19596
PAXI_24_36	3.35007	1.16393	2.18614
NCF1_313_325	-0.170985	-2.33527	2.16429
PGFRB_1014_1028	3.31962	1.18204	2.13758
EPOR_361_373	2.38494	0.265828	2.11911
FES_706_718	3.3511	1.23452	2.11658
RAF1_332_344	1.33627	-0.778533	2.1148
FRK_380_392	3.94578	1.83572	2.11006
EPOR_419_431	2.14247	0.034517	2.10796
PRRX2_202_214	1.39402	-0.686601	2.08063
FER_707_719	2.65594	0.602271	2.05367
EPHA2_765_777	3.59614	1.54523	2.05091
41_654_666	2.20912	0.160026	2.04909
PDPK1_2_14	2.64538	0.601367	2.04402
LAT_249_261	3.0934	1.05573	2.03767
ZAP70_485_497	1.52523	-0.498257	2.02349
NPT2A_501_513	-0.682217	-2.70109	2.01888
CD79A_181_193	5.86649	3.84902	2.01747
EPHB4_583_595	-2.05186	-4.06184	2.00999
NTRK2_696_708	0.966137	-1.03591	2.00205
PP2AB_297_309	-1.08864	-3.08368	1.99505
JAK2_563_577	2.1861	0.193501	1.9926
EPHA1_774_786	3.21547	1.23119	1.98428
VGFR1_1049_1061	-3.45544	-5.43726	1.98182
PGFRB_1002_1014	1.50801	-0.464248	1.97226
EPHB1_771_783	3.31028	1.34914	1.96114
PGFRB_709_721	1.05393	-0.902159	1.95609
CALM_95_107	-0.904598	-2.85566	1.95106
CD3Z_116_128	1.10405	-0.812827	1.91687
EPHA7_607_619	2.95158	1.03948	1.9121
VGFR2_989_1001	2.17851	0.27416	1.90435
RET_1022_1034	4.00165	2.09833	1.90332
PTN11_539_551	-1.19547	-3.08879	1.89332
RON_1346_1358	1.32136	-0.540406	1.86176
MBP_259_271	-1.97004	-3.82937	1.85933
CRK_214_226	-0.0206009	-1.87187	1.85127
RON_1353_1365	-0.0884241	-1.93009	1.84167
LAT_194_206	2.46589	0.644237	1.82165
CTNB1_79_91	0.889136	-0.905618	1.79475
ANXA1_14_26	2.48111	0.695806	1.7853
VGFR1_1326_1338	0.716445	-1.06266	1.77911
MET_1227_1239	1.2621	-0.485319	1.74742
MBP_263_275	-2.77426	-4.51804	1.74378
LCK_387_399	2.48391	0.750592	1.73332
FGFR3_753_765	2.11246	0.38634	1.72612
FAK1_569_581	-0.151935	-1.85602	1.70408
PRGR_786_798	-0.572345	-2.27346	1.70111
CD3Z_146_158	-0.177625	-1.84619	1.66857
EPHA4_589_601	-1.44042	-3.08245	1.64202
CBL_693_705	2.1276	0.496756	1.63084
B3AT_39_51	-0.462588	-2.07963	1.61704
MK01_180_192	-0.511215	-2.12602	1.6148
EGFR_1165_1177	1.39978	-0.205602	1.60539
PGFRB_768_780	0.987123	-0.613181	1.6003
FAK2_572_584	1.77743	0.181907	1.59552
JAK1_1015_1027	2.00729	0.426526	1.58076
EGFR_1190_1202	0.0396536	-1.517	1.55665
TEC_512_524	0.784682	-0.761142	1.54582
AMPE_5_17	-2.83582	-4.35987	1.52405
FGFR2_762_774	2.02784	0.527612	1.50023
PGFRB_771_783	0.841911	-0.657023	1.49893
PDPK1_369_381	0.61471	-0.82762	1.44233
K2C8_425_437	-0.276252	-1.71665	1.44039
FGFR1_761_773	0.236485	-1.12948	1.36596
RBL2_99_111	-2.35151	-3.69029	1.33878
ERBB4_1181_1193	-0.136045	-1.45842	1.32237
KSYK_518_530	-0.453333	-1.76406	1.31072
ERBB2_870_882	1.43215	0.123042	1.30911
ERBB2_1241_1253	1.91811	0.616826	1.30128
STAT4_714_726	-0.386778	-1.67726	1.29049
ODBA_340_352	1.53963	0.259858	1.27977
VGFR1_1162_1174	-1.41236	-2.62394	1.21158
VGFR3_1061_1073	-1.29416	-2.4395	1.14533
MK07_211_223	1.28794	0.170276	1.11767
TNNT1_2_14	1.04638	-0.046965	1.09334
VGFR1_1235_1247	-1.35622	-2.42002	1.0638
STAT3_698_710	-5.07951	-6.12312	1.04361
VGFR2_1052_1064	0.203795	-0.776658	0.980452
ERBB4_1277_1289	0.616322	-0.35245	0.968773
SRC8_CHICK_470_482	-0.0239461	-0.984042	0.960096
MK14_173_185	-0.729933	-1.68578	0.955844
INSR_992_1004	0.44115	-0.486997	0.928147
C1R_199_211	-0.369332	-1.2424	0.873067
EGFR_862_874	-0.555906	-1.40093	0.845024
MK12_178_190	-0.14605	-0.932832	0.786782
VGFR1_1320_1332_C1320S/C1321S	-1.61785	-2.40361	0.78576
VGFR1_1040_1052	-0.54604	-1.28052	0.734481
VGFR1_1206_1218	-3.11948	-3.84408	0.724595
NTRK2_509_521	-2.67934	-3.2987	0.619365
EGFR_1118_1130	-2.38796	-2.94549	0.557529
EPHA2_581_593	-5.93938	-6.42379	0.484414
VGFR2_1046_1058	-0.286693	-0.700704	0.41401
STA5A_687_699	-6.22957	-6.60691	0.377341
CALM_93_105	-1.44719	-1.76243	0.315233
STAT6_634_646	-6.37249	-6.58994	0.217453
STAT4_686_698	-5.33563	-5.53209	0.196461
INSR_1348_1360	-4.78611	-4.84085	0.0547366
EPHA4_921_933	-5.72273	-5.77739	0.0546594
ODPAT_291_303	-3.62364	-3.60573	-0.0179071
EGFR_908_920	-6.10579	-5.90733	-0.198462
PRGR_545_557	-3.08926	-2.84045	-0.248805
NTRK1_489_501	-1.32203	-1.04351	-0.278521
PLCG1_776_788	-2.59476	-2.27228	-0.322482
MK01_198_210	-6.62752	-6.14699	-0.480533
FGFR3_641_653	-4.00524	-3.51064	-0.494597
FABPH_13_25	-3.36357	-2.79938	-0.564192
RET_680_692	-6.42984	-5.52481	-0.905028
VGFR1_1046_1058_Y1048F	-4.42707	-3.39482	-1.03225
PLCG1_1246_1258	-2.47803	-1.37705	-1.10098
STAT1_694_706	-6.54399	-5.10221	-1.44178
VGFR2_1207_1219_C1208S	-5.33824	-3.83167	-1.50657
PERI_458_470	-6.17099	-4.65862	-1.51237
EFS_246_258_Y253F	-6.59448	-4.83573	-1.75874
EGFR_1062_1074	-4.65079	-1.82471	-2.82608
