# Supplementary material for: Differential Inhibition of Ex-Vivo Tumor Kinase Activity by Vemurafenib in BRAF(V600E) and BRAF Wild-Type Metastatic Malignant Melanoma
Source: PLoS One. 2013 Aug 30;8(8):e72692. doi: 10.1371/journal.pone.0072692 (PMC3758344; doi:10.1371/journal.pone.0072692)
Supplement: Table S3 — Mean inhibition of 144 kinase substrates in metastatic malignant melanoma samples in response to ex-vivo vemurafenib and sunitinib. (XLS) [file pone.0072692.s003.xls]

## Sheet: Sheet1
	Vemurafenib (PLX4032)		Sunitinib
Peptide ID	Mean inhibition *	% inhibition	Mean inhibition *	% inhibition
ENOG_37_49	-1.4098	> 50%	-1.44372	> 50%
SRC8_CHICK_476_488	-1.35934	> 50%	-1.25919	> 50%
EFS_246_258	-1.34158	> 50%	-1.2934	> 50%
PLCG1_764_776	-1.21976	> 50%	-1.31643	> 50%
P85A_600_612	-1.19484	> 50%	-1.23614	> 50%
SRC8_CHICK_492_504	-1.17398	> 50%	-1.04778	> 50%
PAXI_111_123	-1.10707	> 50%	-1.15763	> 50%
PAXI_24_36	-1.08863	> 50%	-1.03921	> 50%
CDK2_8_20	-1.06715	> 50%	-1.31415	> 50%
CD79A_181_193	-1.06523	> 50%	-1.12271	> 50%
FES_706_718	-1.05908	> 50%	-1.29224	> 50%
PECA1_706_718	-0.988745	0.5	-1.25315	> 50%
FRK_380_392	-0.981895	30-50%	-1.0921	> 50%
RET_1022_1034	-0.946682	30-50%	-1.19939	> 50%
ART_004_EAIYAAPFAKKKXC	-0.920521	30-50%	-1.01148	> 50%
PGFRB_572_584	-0.902992	30-50%	-1.05882	> 50%
FER_707_719	-0.897976	30-50%	-1.15668	> 50%
EPHA7_607_619	-0.823429	30-50%	-0.957893	30-50%
EPHB1_771_783	-0.820971	30-50%	-1.00538	> 50%
EPOR_361_373	-0.809674	30-50%	-1.07759	> 50%
EPHA2_765_777	-0.79218	30-50%	-0.977268	30-50%
JAK2_563_577	-0.791307	30-50%	-1.00359	0.5
VGFR2_989_1001	-0.774806	30-50%	-0.964488	30-50%
EPOR_419_431	-0.771492	30-50%	-0.929607	30-50%
EPHA1_774_786	-0.758795	30-50%	-0.887516	30-50%
PDPK1_2_14	-0.73869	30-50%	-1.2235	> 50%
JAK1_1015_1027	-0.693074	30-50%	-0.707058	30-50%
LCK_387_399	-0.689104	30-50%	-0.733993	30-50%
PRRX2_202_214	-0.678971	30-50%	-0.860121	30-50%
RASA1_453_465	-0.677898	30-50%	-1.02426	> 50%
CD3Z_116_128	-0.656099	30-50%	-0.971163	30-50%
PGFRB_1002_1014	-0.649899	30-50%	-0.893939	30-50%
41_654_666	-0.608447	30-50%	-0.983875	30-50%
RAF1_332_344	-0.604789	30-50%	-0.917912	30-50%
ZAP70_485_497	-0.603222	30-50%	-0.818112	30-50%
ODBA_340_352	-0.580721	30-50%	-0.619412	30-50%
MET_1227_1239	-0.577169	30-50%	-0.61371	30-50%
PGFRB_709_721	-0.569254	30-50%	-0.830019	30-50%
LAT_249_261	-0.542035	30-50%	-0.616941	30-50%
PGFRB_768_780	-0.524734	30-50%	-0.648329	30-50%
K2C6B_53_65	-0.51522	30-50%	-0.747072	30-50%
RON_1346_1358	-0.5123	30-50%	-0.899793	30-50%
PGFRB_771_783	-0.505624	30-50%	-0.632576	30-50%
ANXA1_14_26	-0.498646	0.3	-0.649806	30-50%
PDPK1_369_381	-0.493175	< 30 %	-0.423972	< 30%
ERBB2_1241_1253	-0.491516	< 30 %	-0.531424	30-50%
VGFR1_1326_1338	-0.480801	< 30 %	-0.64915	30-50%
FAK2_572_584	-0.471961	< 30 %	-0.540744	30-50%
NTRK2_696_708	-0.466977	< 30 %	-0.663039	30-50%
CTNB1_79_91	-0.466799	< 30 %	-0.785037	30-50%
MK10_216_228	-0.458108	< 30 %	-0.500641	< 30%
EGFR_1103_1115	-0.453144	< 30 %	-0.689201	30-50%
FGFR3_753_765	-0.423514	< 30 %	-0.588682	30-50%
FGFR2_762_774	-0.415684	< 30 %	-0.547905	30-50%
PGFRB_1014_1028	-0.411281	< 30 %	-0.476325	< 30%
TEC_512_524	-0.406438	< 30 %	-0.548653	30-50%
CRK_214_226	-0.398141	< 30 %	-0.420966	< 30%
LAT_194_206	-0.393075	< 30 %	-0.379319	< 30%
MK07_211_223	-0.390423	< 30 %	-0.657787	30-50%
ANXA2_17_29	-0.388207	< 30 %	-0.679162	30-50%
DYR1A_312_324	-0.375104	< 30 %	-0.508185	30-50%
DDR1_506_518	-0.351842	< 30 %	-0.171035	< 30%
FAK1_569_581	-0.344515	< 30 %	-0.469779	< 30%
NCF1_313_325	-0.3431	< 30 %	-0.371433	< 30%
ERBB2_870_882	-0.339281	< 30 %	-0.353452	< 30%
CD3Z_146_158	-0.338652	< 30 %	-0.68973	30-50%
PRGR_786_798	-0.336943	< 30 %	-0.413273	< 30%
K2C8_425_437	-0.320991	< 30 %	-0.515388	30-50%
RB_804_816	-0.319111	< 30 %	-0.517923	30-50%
CBL_693_705	-0.317221	< 30 %	-0.438753	< 30%
TYRO3_679_691	-0.30982	< 30 %	-0.450582	< 30%
RON_1353_1365	-0.296067	< 30 %	-0.518102	30-50%
VGFR2_1052_1064	-0.293427	< 30 %	-0.353565	< 30%
DCX_109_121	-0.289523	< 30 %	-0.600048	30-50%
STAT4_714_726	-0.286429	< 30 %	-0.522472	30-50%
ERBB4_1277_1289	-0.281268	< 30 %	-0.26347	< 30%
VGFR2_1046_1058	-0.280422	< 30 %	-0.268692	< 30%
VGFR1_1040_1052	-0.279286	< 30 %	-0.321909	< 30%
KSYK_518_530	-0.269808	< 30 %	-0.346761	< 30%
EGFR_1165_1177	-0.267312	< 30 %	-0.265764	< 30%
NPT2A_501_513	-0.266832	< 30 %	-0.278866	< 30%
INSR_992_1004	-0.264225	< 30 %	-0.24293	< 30%
FGFR1_761_773	-0.262156	< 30 %	-0.308037	< 30%
EGFR_1190_1202	-0.261883	< 30 %	-0.374615	< 30%
ERBB4_1181_1193	-0.252344	< 30 %	-0.287145	< 30%
PTN11_539_551	-0.248842	< 30 %	-0.234084	< 30%
MBP_198_210	-0.242837	< 30 %	-0.439276	< 30%
VGFR2_1168_1180	-0.238464	< 30 %	-0.502351	0.3
MK01_180_192	-0.217649	< 30 %	-0.284008	< 30%
B3AT_39_51	-0.214999	< 30 %	-0.262185	< 30%
VINC_815_827	-0.21268	< 30 %	-0.259258	< 30%
ZBT16_621_633	-0.207613	< 30 %	-0.266648	< 30%
SRC8_CHICK_470_482	-0.202111	< 30 %	-0.214986	< 30%
MK12_178_190	-0.19996	< 30 %	-0.315703	< 30%
CALM_95_107	-0.197264	< 30 %	-0.373839	< 30%
EPHB1_921_933	-0.193772	< 30 %	-0.252565	< 30%
TNNT1_2_14	-0.193718	< 30 %	-0.185118	< 30%
EGFR_862_874	-0.186908	< 30 %	-0.101065	< 30%
CDK7_157_169	-0.185907	< 30 %	-0.297798	< 30%
MK14_173_185	-0.183468	< 30 %	-0.257408	< 30%
VGFR1_1320_1332_C1320S/C1321S	-0.167517	< 30 %	-0.179988	< 30%
VGFR2_944_956	-0.167245	< 30 %	-0.220531	< 30%
RBL2_99_111	-0.161878	< 30 %	-0.18137	< 30%
MBP_259_271	-0.152959	< 30 %	-0.178429	< 30%
VGFR3_1061_1073	-0.151664	< 30 %	-0.210333	< 30%
PP2AB_297_309	-0.138522	< 30 %	-0.271947	< 30%
EPHA4_589_601	-0.133662	< 30 %	-0.233887	< 30%
ACHD_383_395	-0.120252	< 30 %	-0.191547	< 30%
VGFR1_1162_1174	-0.119322	< 30 %	-0.101932	< 30%
C1R_199_211	-0.109531	< 30 %	-0.109575	< 30%
MBP_263_275	-0.107657	< 30 %	-0.0800325	< 30%
EGFR_1118_1130	-0.100356	< 30 %	-0.201573	< 30%
AMPE_5_17	-0.0988789	< 30 %	-0.214524	< 30%
PRGR_545_557	-0.0965278	< 30 %	-0.0711683	< 30%
EPHB4_583_595	-0.0948248	< 30 %	-0.125963	< 30%
VGFR1_1049_1061	-0.0685663	< 30 %	-0.106424	< 30%
ODPAT_291_303	-0.0643956	< 30 %	-0.0561628	< 30%
PLCG1_776_788	-0.0594794	< 30 %	-0.123645	< 30%
DYR1A_212_224	-0.0579973	< 30 %	-0.0983654	< 30%
VGFR1_1206_1218	-0.0525681	< 30 %	-0.054685	< 30%
NTRK2_509_521	-0.0504959	< 30 %	-0.140001	< 30%
PLCG1_1246_1258	-0.0430788	< 30 %	0.0200875	0
FABPH_13_25	-0.0376411	< 30 %	0.0561596	0
CALM_93_105	-0.0372106	< 30 %	-0.0162613	< 30%
NTRK1_489_501	-0.0353564	< 30 %	0.0105303	0
FGFR3_641_653	-0.0190114	< 30 %	-0.00445261	0
EGFR_908_920	-0.0157998	< 30 %	-0.0150861	< 30%
EPHA2_581_593	-0.0100654	< 30 %	0.0558442	0
VGFR2_1207_1219_C1208S	-0.00903772	< 30 %	0.0379381	0
VGFR1_1235_1247	-0.00888899	< 30 %	-0.0439474	< 30%
STAT4_686_698	-0.00488651	0	-0.0121893	< 30%
EPHA4_921_933	-0.00461165	0	0.0168169	0
STAT3_698_710	0.00603113	0	-0.00891975	< 30%
VGFR1_1046_1058_Y1048F	0.0216823	0	0.0338595	0
STA5A_687_699	0.0219585	0	0.00899949	0
PERI_458_470	0.0380939	0	0.0699778	0
EGFR_1062_1074	0.0413013	0	0.162886	0
RET_680_692	0.0428242	0	0.119435	0
STAT6_634_646	0.0467236	0	0.0413187	0
INSR_1348_1360	0.0469974	0	-0.0136456	< 30%
MK01_198_210	0.0675177	0	0.112659	0
STAT1_694_706	0.0723109	0	0.116258	0
EFS_246_258_Y253F	0.0779828	0	0.197393	0
