# Supplementary material for: Differential Inhibition of Ex-Vivo Tumor Kinase Activity by Vemurafenib in BRAF(V600E) and BRAF Wild-Type Metastatic Malignant Melanoma
Source: PLoS One. 2013 Aug 30;8(8):e72692. doi: 10.1371/journal.pone.0072692 (PMC3758344; doi:10.1371/journal.pone.0072692)
Supplement: Table S4 — Kinase substrates identified as significantly differentially affected (P<0.05) by ex-vivo vemurafenib incubation in BRAF wild-type and BRAF(V600E) melanoma samples. (XLS) [file pone.0072692.s004.xls]

## Sheet: Sheet1
Peptide ID	UNIPROT accesion	Common name	P value	False Dicovery Rate
SRC8_CHICK_492_504	Q01406	Src substrate protein p85	0.00107561	0.0767275
FRK_380_392	P42685	Tyrosine-protein kinase FRK	0.00147003	0.0767275
RET_1022_1034	P07949	Proto-oncogene tyrosine-protein kinase receptor ret precursor(C-ret).	0.00164964	0.0767275
EPHA1_774_786	P21709	Ephrin type-A receptor 1 precursor	0.00268764	0.0767275
EPHA2_765_777	P29317	Ephrin type-A receptor 2 precursor	0.00402426	0.0767275
PAXI_111_123	P49023	Paxillin	0.00431459	0.0767275
CD79A_181_193	P11912	B-cell antigen receptor complex-associated protein alpha-chainprecursor	0.00443348	0.0767275
SRC8_CHICK_476_488	Q01406	Src substrate protein p85	0.00488778	0.0767275
CDK2_8_20	P24941	Cell division protein kinase 2	0.00634712	0.0767275
FES_706_718	P07332	Proto-oncogene tyrosine-protein kinase Fes/Fps	0.00648282	0.0767275
NTRK1_489_501	P04629	High affinity nerve growth factor receptor precursor	0.00691546	0.0767275
PLCG1_764_776	P19174	1-phosphatidylinositol-4,5-bisphosphate phosphodiesterase gamma-1	0.007132	0.0767275
ENOG_37_49	P09104	Gamma-enolase	0.0076779	0.0767275
CALM_93_105	P62158	Calmodulin	0.00842686	0.0767275
PECA1_706_718	P16284	Platelet endothelial cell adhesion molecule precursor	0.00862635	0.0767275
EFS_246_258	O43281	Embryonal Fyn-associated substrate	0.00889835	0.0767275
EGFR_1062_1074	P00533	Epidermal growth factor receptor precursor	0.00912145	0.0767275
ERBB2_1241_1253	P04626	Receptor tyrosine-protein kinase erbB-2 precursor	0.0128141	0.0987617
EPHB1_771_783	P54762	Ephrin type-B receptor 1 precursor	0.0131222	0.0987617
PGFRB_572_584	P09619	Beta-type platelet-derived growth factor receptor precursor	0.0143657	0.102715
LCK_387_399	P06239	Proto-oncogene tyrosine-protein kinase LCK	0.0158165	0.105997
FGFR1_761_773	P11362	Basic fibroblast growth factor receptor 1 precursor	0.0168804	0.105997
41_654_666	P11171	Protein 4.1	0.0170485	0.105997
P85A_600_612	P27986	Phosphatidylinositol 3-kinase regulatory subunit alpha	0.0200558	0.114062
C1R_199_211	P00736	Complement C1r subcomponent precursor	0.0203368	0.114062
ERBB2_870_882	P04626	Receptor tyrosine-protein kinase erbB-2 precursor	0.0207386	0.114062
EPHA7_607_619	Q15375	Ephrin type-A receptor 7 precursor	0.0231508	0.122614
PAXI_24_36	P49023	Paxillin	0.024623	0.122661
ANXA1_14_26	P04083	Annexin A1	0.0249317	0.122661
EGFR_862_874	P00533	Epidermal growth factor receptor precursor	0.0257332	0.122661
FGFR2_762_774	P21802	Fibroblast growth factor receptor 2 precursor	0.0286513	0.128036
FER_707_719	P16591	Proto-oncogene tyrosine-protein kinase FER	0.0295749	0.128158
FGFR3_753_765	P22607	Fibroblast growth factor receptor 3 precursor	0.0316452	0.133096
PDPK1_2_14	O15530	3-phosphoinositide-dependent protein kinase 1	0.0328179	0.134085
PGFRB_1014_1028	P09619	Beta-type platelet-derived growth factor receptor precursor	0.0411261	0.15958
VGFR1_1235_1247	P17948	Vascular endothelial growth factor receptor 1 precursor	0.0423415	0.15958
RASA1_453_465	P20936	Ras GTPase-activating protein 1	0.0439749	0.15958
EPOR_361_373	P19235	Erythropoietin receptor precursor (EPO-R).	0.0439807	0.15958
DYR1A_212_224	Q13627	Dual specificity tyrosine-phosphorylation-regulated kinase 1A	0.0446377	0.15958
JAK1_1015_1027	P23458	Tyrosine-protein kinase JAK1	0.0463375	0.161616
