# Supplementary material for: Differential Inhibition of Ex-Vivo Tumor Kinase Activity by Vemurafenib in BRAF(V600E) and BRAF Wild-Type Metastatic Malignant Melanoma
Source: PLoS One. 2013 Aug 30;8(8):e72692. doi: 10.1371/journal.pone.0072692 (PMC3758344; doi:10.1371/journal.pone.0072692)
Supplement: Table S5 — Results from KEGG pathway analysis of kinase substrates involved in the PI3K and MAPK signalling pathways including all 144 kinase substrates, and 40 kinase substrates differentiating between BRAF(V600E) and BRAF wild-type tumors. (XLS) [file pone.0072692.s005.xls]

## Sheet: PATHWAY ANALYSIS WITH KEGG
Phosphoinositide 3-kinase signaling pathway
144 kinase substrate			40 kinase substrates
UNIPROT ID	Gene name	Common name	UNIPROT ID	Gene name	Common name
P24941	CDK2	cyclin-dependent kinase 2	P24941	CDK2	cyclin-dependent kinase 2
P00533	EGFR	epidermal growth factor receptor	P00533	EGFR	epidermal growth factor receptor
P29317	EPHA2	EPH receptor A2	P29317	EPHA2	EPH receptor A2
P19235	EPOR	erythropoietin receptor	P19235	EPOR	erythropoietin receptor
P11362	FGFR1	fibroblast growth factor receptor 1	P11362	FGFR1	fibroblast growth factor receptor 1
P22607	FGFR3	fibroblast growth factor receptor 3	P22607	FGFR3	fibroblast growth factor receptor 3
P21802	FGFR2	fibroblast growth factor receptor 2	P21802	FGFR2	fibroblast growth factor receptor 2
P17948	FLT1	vascular endothelial growth factor 1	P23458	JAK1	Janus kinase 1
P35916	FLT4	vascular endothelial growth factor 4	O60674	JAK2	Janus kinase 2
P06213	INSR	Insulin receptor	P09619	PDGFRB	platelet-derived growth factor receptor, beta polypeptide
P23458	JAK1	Janus kinase 1	O15530	PDPK1	3-phosphoinositide dependent protein kinase-1
O60674	JAK2	Janus kinase 2	P27986	P1K3R1	phosphoinositide-3-kinase, regulatory subunit 1 (alpha)
P35968	KDR	kinase insert domain receptor
P08581	MET	met proto-oncogene
P09619	PDGFRB	platelet-derived growth factor receptor, beta polypeptide
O15530	PDPK1	3-phosphoinositide dependent protein kinase-1
P27986	PIK3R1	phosphoinositide-3-kinase, regulatory subunit 1 (alpha)
P62714	PPP2CB	protein phosphatase 2, catalytic subunit, beta isozyme
P28482	MAPK1	mitogen-activated protein kinase 1
Q05397	PTK2	PTK2 protein tyrosine kinase
P04049	RAF1	v-raf-1 murine leukemia viral oncogene homolog 1
Q08999	RBL2	retinoblastoma-like 2
P43405	SYK	spleen tyrosine kinase
MAPK signaling pathway
144 kinase substrates			40 kinase substrates
UNIPROT ID	Gene name	Common name	UNIPROT ID	Gene name	Common name
P46108	CRK	v-crk sarcoma virus CT10 oncogene homolog	P00533	EGFR	epidermal growth factor receptor
Q16539	MAPK14	mitogen-activated protein kinase 14	P11362	FGFR1	fibroblast growth factor receptor 1
P00533	EGFR	epidermal growth factor receptor	P22607	FGFR3	fibroblast growth factor receptor 3
P11362	FGFR1	fibroblast growth factor receptor 1	P21802	FGFR2	fibroblast growth factor receptor 2
P22607	FGFR3	fibroblast growth factor receptor 3	P04629	NTRK1	neurotrophic tyrosine kinase, receptor, type 1
P21802	FGFR2	fibroblast growth factor receptor 2	P09619	PDGFRB	platelet-derived growth factor receptor, beta polypeptide
P04629	NTRK1	neurotrophic tyrosine kinase, receptor, type 1	P20936	RASA1	RAS p21 protein activator (GTPase activating protein) 1
Q16620	NTRK2	neurotrophic tyrosine kinase, receptor, type 2
P09619	PDGFRB	platelet-derived growth factor receptor, beta polypeptide
P28482	MAPK1	mitogen-activated protein kinase 1
Q13164	MAPK7	mitogen-activated protein kinase 7
P53779	MAPK10	mitogen-activated protein kinase 10
P04049	RAF1	v-raf-1 murine leukemia viral oncogene homolog 1
P20936	RASA1	RAS p21 protein activator (GTPase activating protein) 1
P53778	MAPK12	mitogen-activated protein kinase 12
