# Supplementary material for: Differential Inhibition of Ex-Vivo Tumor Kinase Activity by Vemurafenib in BRAF(V600E) and BRAF Wild-Type Metastatic Malignant Melanoma
Source: PLoS One. 2013 Aug 30;8(8):e72692. doi: 10.1371/journal.pone.0072692 (PMC3758344; doi:10.1371/journal.pone.0072692)
Supplement: Table S6 — Kinase inhibitory effects of vemurafenib in melanoma cell lines harboring BRAF(V600E) mutations (MM200 and patient-3-post ) and BRAF wild type (MelJD). (XLSX) [file pone.0072692.s006.xlsx]

## Sheet: Sheet1
Kinase substrate ID	UNIPROT ACCESSION	MelJD	MM200	patient-3-post
41_654_666	P11171	0.0171328	0.0377496	0.712259
ANXA1_14_26	P04083	0.0221837	0.058804	0.149488
ANXA2_17_29	P07355	0.014878	0.0198461	0.185107
C1R_199_211	P00736	0.245152	0.576919	0.0228766
CD3Z_116_128	P20963	0.00266643	0.00526583	0.334627
CD79A_181_193	P11912	0.144743	0.0112539	0.0144154
CDK2_8_20	P24941	0.00144999	0.0120255	0.0250378
CDK7_157_169	P50613	0.017022	0.0350987	0.354153
CRK_214_226	P46108	0.0373635	0.0682339	0.066661
CTNB1_79_91	P35222	0.0141193	0.00142552	0.12083
DCX_109_121	O43602	0.0249673	0.026271	0.0898558
DYR1A_312_324	Q13627	0.00066797	0.133333	0.19185
EGFR_1103_1115	P00533	0.0231641	0.132251	0.209961
EGFR_1165_1177	P00533	0.0482298	0.0206169	0.689844
EGFR_1190_1202	P00533	0.0169365	0.896675	0.0520106
EGFR_862_874	P00533	0.449298	0.00100586	0.399229
EPHA1_774_786	P21709	0.00677518	0.0553638	0.0684724
EPHA2_581_593	P29317	0.309425	0.1646	0.0375111
EPHA2_765_777	P29317	0.0231842	0.0141184	0.1563
EPHA7_607_619	Q15375	0.00266	0.0282207	0.0572563
EPHB1_771_783	P54762	0.0068434	0.00656011	0.0931693
EPOR_361_373	P19235	0.0180251	0.0180669	0.0341189
EPOR_419_431	P19235	0.0090775	0.0397288	0.122365
FAK1_569_581	Q05397	0.0470285	0.265096	0.474699
FAK2_572_584	Q14289	0.00860211	0.116809	0.265795
FER_707_719	P16591	0.00494606	0.00696362	0.103807
FES_706_718	P07332	0.00722909	0.00376069	0.0498911
FGFR3_753_765	P22607	0.0487635	0.286702	0.122303
FRK_380_392	P42685	0.0400333	0.0589643	0.401912
JAK1_1015_1027	P23458	0.00321725	0.00188243	0.194319
JAK2_563_577	O60674	0.000100124	0.0126088	0.440562
K2C6B_53_65	P04259	0.0146519	0.630389	0.163492
K2C8_425_437	P05787	0.022647	0.21566	0.114306
KSYK_518_530	P43405	0.048062	0.00586515	0.0338635
LAT_194_206	O43561	0.00711219	0.189563	0.761172
LAT_249_261	O43561	0.0245365	0.067589	0.0802477
LCK_387_399	P06239	0.0264686	0.131801	0.0473783
MET_1227_1239	P08581	0.00342361	0.169	0.854896
MK01_180_192	P28482	0.0141229	1	0.660798
MK07_211_223	Q13164	0.0490481	0.147331	0.814266
MK14_173_185	Q16539	0.0329124	0.410277	0.795568
NPT2A_501_513	Q06495	0.00580967	0.839872	0.809984
NTRK2_696_708	Q16620	0.0237187	0.129612	0.753613
ODBA_340_352	P12694	0.007152	0.000556541	0.0403421
P85A_600_612	P27986	0.00395587	0.0234072	0.105776
PAXI_111_123	P49023	0.023022	0.0223824	0.233833
PAXI_24_36	P49023	0.0123183	0.00278605	0.0462283
PDPK1_2_14	O15530	0.00849754	0.00634927	0.00486258
PDPK1_369_381	O15530	0.00969884	0.0790889	0.308422
PECA1_706_718	P16284	0.0262075	0.0306207	0.00459266
PGFRB_1002_1014	P09619	0.012059	0.0244529	0.132675
PGFRB_1014_1028	P09619	0.00139628	0.0214955	0.171613
PGFRB_709_721	P09619	0.0177204	0.0151084	0.0328476
PGFRB_768_780	P09619	2.18116e-05	0.0295951	0.154203
PGFRB_771_783	P09619	0.00551621	0.0283731	0.212157
PLCG1_764_776	P19174	0.0242411	0.0139782	0.0629321
PRRX2_202_214	Q99811	0.0114517	0.0640106	0.112389
RAF1_332_344	P04049	0.0510528	0.0246386	0.0841045
RASA1_453_465	P20936	0.0178658	0.0461905	0.025565
RET_1022_1034	P07949	0.00277917	0.0120115	0.117736
RON_1346_1358	Q04912	0.00145632	0.0338249	0.214102
SRC8_CHICK_476_488	Q01406	0.0195714	0.00380771	0.0677174
SRC8_CHICK_492_504	Q01406	0.0430497	0.0208007	0.0791952
STAT1_694_706	P42224	0.0478392	0.000755002	0.28268
STAT4_714_726	Q14765	0.016799	0.0293935	0.392512
TEC_512_524	P42680	0.00340811	0.00664799	0.631496
TYRO3_679_691	Q06418	0.0269385	0.624177	0.0599122
VGFR1_1040_1052	P17948	0.0552969	0.142784	0.0284037
VGFR1_1049_1061	P17948	0.0317064	0.820872	0.204704
VGFR1_1235_1247	P17948	0.483885	0.37969	0.0359607
VGFR1_1326_1338	P17948	0.00686087	0.0121198	0.00524105
VGFR2_1046_1058	P35968	0.0245362	0.183649	0.0341921
VGFR2_1052_1064	P35968	0.0150183	0.0251516	0.350447
VGFR2_989_1001	P35968	0.00460505	0.0173692	0.0347063
ZAP70_485_497	P43403	0.00388763	0.155156	0.321
